# Supplementary material for: MCL1 inhibition to enhance the efficacy of MYB targeting in pediatric acute myeloid leukemia
Source: Cell Death Dis. 2026 May 13;17(1):616. doi: 10.1038/s41419-026-08847-2 (PMC13338407; doi:10.1038/s41419-026-08847-2)
Supplement: Supplementary file 1 — Supplementary Table S1 [file 41419_2026_8847_MOESM1_ESM.xlsx]

## Sheet: Enriched genes FDR<0.05
Table S1. Positively enriched genes in mebendazole CRISPR-Cas9 dropout screen (FDR < 0.05).																Table S1. Negatively enriched genes in mebendazole CRISPR-Cas9 dropout screen (FDR < 0.05).
id	num	neg|score	neg|p-value	neg|fdr	neg|rank	neg|goodsgrna	neg|lfc	pos|score	pos|p-value	pos|fdr	pos|rank	pos|goodsgrna	pos|lfc			id	num	neg|score	neg|p-value	neg|fdr	neg|rank	neg|goodsgrna	neg|lfc	pos|score	pos|p-value	pos|fdr	pos|rank	pos|goodsgrna	pos|lfc
BUB3	4	1	1	1	19112	0	3.723	1.506e-12	2.5901e-07	0.000198	1	4	3.723			ZBTB7A	4	4.5251e-09	2.5901e-07	0.001238	1	4	-1.2023	1	1	1	19109	0	-1.2023
DOHH	4	1	1	1	19111	0	1.645	4.2581e-10	2.5901e-07	0.000198	2	4	1.645			PTEN	4	4.9804e-08	2.5901e-07	0.001238	2	4	-0.92763	1	1	1	19113	0	-0.92763
BAK1	4	1	1	1	19110	0	1.4903	8.8041e-10	2.5901e-07	0.000198	3	4	1.4903			RRAGA	4	1.2352e-07	2.5901e-07	0.001238	3	3	-1.0839	0.70124	0.72807	1	12933	1	-1.0839
TAF1C	4	1	1	1	19109	0	1.6576	2.2356e-09	2.5901e-07	0.000198	4	4	1.6576			LAMTOR2	4	1.2684e-07	2.5901e-07	0.001238	4	4	-0.96657	1	1	1	19112	0	-0.96657
PELO	4	1	1	1	19108	0	1.5752	2.322e-09	2.5901e-07	0.000198	5	4	1.5752			FAM49B	3	2.0464e-07	7.7704e-07	0.00297	5	3	-0.85538	1	1	1	19111	0	-0.85538
ABCF1	4	1	1	1	19107	0	2.3101	2.7327e-09	2.5901e-07	0.000198	6	4	2.3101			UBE2S	4	9.6786e-07	2.8491e-06	0.009076	6	4	-2.0033	1	1	1	19110	0	-2.0033
DHPS	4	1	1	1	19078	0	2.4198	4.1921e-09	2.5901e-07	0.000198	7	4	2.4198			UBE3C	4	1.4392e-06	3.8852e-06	0.010608	7	4	-0.91728	0.99996	0.99995	1	19101	0	-0.91728
METAP2	4	1	1	1	19106	0	1.4734	5.2568e-09	2.5901e-07	0.000198	8	4	1.4734			MNT	4	3.4061e-06	1.0101e-05	0.021287	8	2	-0.74464	0.37342	0.51927	1	8758	2	-0.74464
EIF6	4	1	1	1	19105	0	1.7837	1.1361e-08	2.5901e-07	0.000198	9	4	1.7837			ANAPC13	4	3.9191e-06	1.1138e-05	0.021287	9	3	-1.1344	0.7597	0.76915	1	13839	1	-1.1344
CYCS	4	1	1	1	19104	0	1.4171	2.066e-08	2.5901e-07	0.000198	10	4	1.4171			SMG8	4	4.0915e-06	1.1138e-05	0.021287	10	4	-0.77409	0.99981	0.99981	1	19092	0	-0.77409
NLE1	4	1	1	1	19103	0	2.014	2.2145e-08	2.5901e-07	0.000198	11	4	2.014			FNIP1	4	4.8549e-06	1.5282e-05	0.024752	11	4	-1.0726	1	1	1	19108	0	-1.0726
BUB1B	4	1	1	1	19102	0	2.2714	2.2721e-08	2.5901e-07	0.000198	12	4	2.2714			SEL1L	4	5.3326e-06	1.6318e-05	0.024752	12	4	-1.0957	0.99999	1	1	19107	0	-1.0957
RPP21	4	1	1	1	19101	0	1.4187	5.5259e-08	2.5901e-07	0.000198	13	4	1.4187			SMG7	4	5.4135e-06	1.6836e-05	0.024752	13	4	-1.2415	0.98534	0.98534	1	18648	0	-1.2415
EIF5A	4	1	1	1	19100	0	2.6732	6.5119e-08	2.5901e-07	0.000198	14	4	2.6732			SYVN1	4	7.3523e-06	2.2016e-05	0.030057	14	4	-0.96379	0.99948	0.9995	1	19074	0	-0.96379
GTF2H3	4	1	1	1	19099	0	1.4747	7.0403e-08	2.5901e-07	0.000198	15	4	1.4747			NFIL3	4	9.3726e-06	3.0822e-05	0.037566	15	4	-1.165	0.99999	0.99999	1	19106	0	-1.165
NOP10	4	1	1	1	19098	0	1.4199	8.8195e-08	2.5901e-07	0.000198	16	4	1.4199			CAND1	4	1.0668e-05	3.3413e-05	0.037566	16	4	-1.0432	0.9971	0.9971	1	18982	0	-1.0432
WDR18	4	1	1	1	19097	0	1.1125	1.0061e-07	2.5901e-07	0.000198	17	4	1.1125			STRAP	4	1.0862e-05	3.3413e-05	0.037566	17	4	-1.4129	0.99999	0.99999	1	19105	0	-1.4129
FBL	4	1	1	1	19073	0	2.0465	1.0312e-07	2.5901e-07	0.000198	18	4	2.0465
FAU	4	1	1	1	19096	0	1.6965	1.2198e-07	2.5901e-07	0.000198	19	4	1.6965
NIP7	4	1	1	1	19095	0	1.5636	1.3588e-07	2.5901e-07	0.000198	20	4	1.5636
RPS24	4	1	1	1	19094	0	2.3347	1.4288e-07	2.5901e-07	0.000198	21	4	2.3347
NAA10	4	1	1	1	19093	0	1.9261	1.5034e-07	2.5901e-07	0.000198	22	4	1.9261
UBE2Q1	4	1	1	1	19092	0	1.3125	1.6464e-07	2.5901e-07	0.000198	23	4	1.3125
RPL26	4	1	1	1	19091	0	1.8318	1.7338e-07	2.5901e-07	0.000198	24	4	1.8318
BRF1	4	1	1	1	19090	0	1.4397	1.7607e-07	5.1802e-07	0.000381	25	4	1.4397
DDX54	4	1	1	1	19089	0	1.3635	2.007e-07	7.7704e-07	0.000464	26	4	1.3635
CAPZB	4	1	1	1	19088	0	1.8623	2.646e-07	7.7704e-07	0.000464	27	4	1.8623
HSPA8	4	1	1	1	19087	0	1.5457	2.6675e-07	7.7704e-07	0.000464	28	4	1.5457
GPN2	4	1	1	1	19086	0	2.095	2.7768e-07	7.7704e-07	0.000464	29	4	2.095
PPP2R1A	4	1	1	1	19085	0	1.9828	3.2589e-07	7.7704e-07	0.000464	30	4	1.9828
POLR3K	4	1	1	1	19084	0	1.8741	3.7493e-07	7.7704e-07	0.000464	31	4	1.8741
IMP3	4	1	1	1	19083	0	1.8647	3.7972e-07	1.2951e-06	0.000589	32	4	1.8647
RPLP2	4	0.99999	1	1	19049	0	2.6415	3.8345e-07	1.2951e-06	0.000589	33	4	2.6415
THAP11	4	1	1	1	19082	0	1.5138	4.1712e-07	1.2951e-06	0.000589	34	4	1.5138
TAF6	4	1	1	1	19081	0	2.1261	4.2755e-07	1.2951e-06	0.000589	35	4	2.1261
EXOSC2	4	1	1	1	19080	0	2.17	4.3416e-07	1.2951e-06	0.000589	36	4	2.17
NOP16	4	0.9998	0.99981	1	18908	0	1.9522	4.421e-07	1.2951e-06	0.000589	37	4	1.9522
ORAOV1	4	1	1	1	19079	0	1.8821	4.5355e-07	1.2951e-06	0.000589	38	4	1.8821
RPL19	4	1	1	1	19077	0	1.8254	4.6e-07	1.2951e-06	0.000589	39	4	1.8254
DPH3	4	1	1	1	19076	0	1.0588	4.6185e-07	1.2951e-06	0.000589	40	4	1.0588
UBA52	4	1	1	1	19075	0	2.2094	4.9622e-07	1.2951e-06	0.000589	41	4	2.2094
RPLP0	4	1	1	1	19074	0	1.6949	5.1814e-07	1.8131e-06	0.000753	42	4	1.6949
UQCRC1	4	1	1	1	19072	0	0.73936	6.556e-07	1.8131e-06	0.000753	43	4	0.73936
DBR1	4	1	1	1	19071	0	1.5403	7.2073e-07	1.8131e-06	0.000753	44	4	1.5403
METTL16	4	1	1	1	19070	0	1.675	7.2462e-07	1.8131e-06	0.000753	45	4	1.675
IMP4	4	1	1	1	19069	0	1.8261	7.754e-07	2.3311e-06	0.000928	46	4	1.8261
TAF1B	4	1	1	1	19068	0	1.0595	8.9097e-07	2.3311e-06	0.000928	47	4	1.0595
ABT1	4	1	1	1	19067	0	1.902	9.2334e-07	2.8491e-06	0.001089	48	4	1.902
EIF3I	4	0.88179	0.88134	1	16210	0	2.7061	9.4035e-07	2.8491e-06	0.001089	49	3	2.7061
C9orf114	4	1	1	1	19066	0	1.2992	1.1401e-06	3.3672e-06	0.001262	50	4	1.2992
EXOSC9	4	1	1	1	19065	0	2.3486	1.1865e-06	3.8852e-06	0.00135	51	4	2.3486
POLR1C	4	0.91759	0.91741	1	16874	0	1.7937	1.3235e-06	3.8852e-06	0.00135	52	3	1.7937
ERCC2	4	1	1	1	19064	0	1.4072	1.3781e-06	3.8852e-06	0.00135	53	4	1.4072
CCNH	4	0.9999	0.9999	1	18949	0	1.5219	1.5531e-06	3.8852e-06	0.00135	54	4	1.5219
POLR3A	4	1	1	1	19063	0	2.065	1.6372e-06	4.4032e-06	0.001451	55	4	2.065
YARS	4	1	1	1	19062	0	1.9652	1.7567e-06	4.4032e-06	0.001451	56	4	1.9652
NDUFS2	4	1	1	1	19061	0	1.195	2.0167e-06	4.4032e-06	0.001451	57	4	1.195
NDUFB4	4	0.99987	0.99988	1	18939	0	1.3939	2.4199e-06	4.9212e-06	0.001594	58	4	1.3939
NDUFS1	4	1	1	1	19060	0	1.2077	2.462e-06	5.4393e-06	0.001733	59	4	1.2077
NDUFA11	4	1	1	1	19059	0	1.3335	2.6359e-06	6.4753e-06	0.002029	60	4	1.3335
CNOT4	4	0.99999	0.99999	1	19043	0	1.4322	2.7474e-06	7.5113e-06	0.002316	61	4	1.4322
SNRNP200	4	1	1	1	19058	0	2.3504	3.15e-06	9.5834e-06	0.002862	62	4	2.3504
POLR2F	4	1	1	1	19057	0	1.8456	3.2613e-06	9.5834e-06	0.002862	63	4	1.8456
ETF1	4	1	1	1	19056	0	2.0076	3.7226e-06	1.0619e-05	0.003123	64	4	2.0076
RHOA	4	0.99991	0.99991	1	18956	0	1.5593	3.8424e-06	1.1138e-05	0.003225	65	4	1.5593
PCBP2	4	1	1	1	19055	0	1.0766	4.2262e-06	1.1656e-05	0.003276	66	4	1.0766
MRPL17	4	1	1	1	19054	0	0.62155	4.2753e-06	1.1656e-05	0.003276	67	4	0.62155
GNL3L	4	1	1	1	19053	0	0.9232	4.3398e-06	1.2174e-05	0.003372	68	4	0.9232
GRPEL1	4	1	1	1	19052	0	1.4126	4.3798e-06	1.2692e-05	0.003465	69	4	1.4126
UXT	4	1	1	1	19051	0	1.5396	4.5067e-06	1.3728e-05	0.003695	70	4	1.5396
UTP15	4	0.97335	0.97329	1	18007	0	1.7344	4.6905e-06	1.4764e-05	0.003919	71	3	1.7344
CKS1B	4	0.99999	1	1	19050	0	0.97057	5.0252e-06	1.58e-05	0.004137	72	4	0.97057
PMAIP1	4	0.016339	0.052037	0.846222	1174	1	1.2672	5.8943e-06	1.8908e-05	0.004884	73	3	1.2672
DDI2	4	0.99999	0.99999	1	19048	0	0.55155	6.5407e-06	1.9426e-05	0.004885	74	4	0.55155
MYC	4	0.99999	0.99999	1	19047	0	1.5299	6.5747e-06	1.9426e-05	0.004885	75	4	1.5299
ARMC7	4	0.99999	0.99999	1	19046	0	1.0789	6.7258e-06	1.9944e-05	0.004887	76	4	1.0789
HAUS8	4	0.99999	0.99999	1	19045	0	1.601	6.8373e-06	1.9944e-05	0.004887	77	4	1.601
RPSA	4	0.99866	0.99866	1	18755	0	2.2666	7.1795e-06	2.0462e-05	0.00495	78	4	2.2666
NUP133	4	0.99999	0.99999	1	19044	0	1.2769	7.2641e-06	2.098e-05	0.005012	79	4	1.2769
RPS14	4	0.95074	0.95067	1	17499	0	2.2572	7.6914e-06	2.2534e-05	0.005317	80	3	2.2572
MAK16	4	0.99955	0.99957	1	18847	0	1.4449	7.8619e-06	2.357e-05	0.005494	81	4	1.4449
MAD2L1	4	0.99625	0.99628	1	18619	0	1.6386	8.2103e-06	2.5124e-05	0.005786	82	4	1.6386
HIRA	4	0.99963	0.99964	1	18867	0	1.3124	8.3117e-06	2.5642e-05	0.005835	83	4	1.3124
DR1	4	0.9995	0.99952	1	18843	0	1.6893	8.6199e-06	2.616e-05	0.005882	84	4	1.6893
DDX10	4	0.99999	0.99999	1	19042	0	1.6189	9.4886e-06	3.0822e-05	0.006755	85	4	1.6189
VDAC2	4	0.99998	0.99998	1	19023	0	1.1646	9.5868e-06	3.1858e-05	0.006755	86	4	1.1646
CDK6	4	0.99999	0.99999	1	19041	0	2.2256	9.6192e-06	3.1858e-05	0.006755	87	4	2.2256
RPL36	4	0.99999	0.99999	1	19040	0	1.615	1.0193e-05	3.2895e-05	0.006755	88	4	1.615
POLR2L	4	0.99999	0.99999	1	19039	0	2.6162	1.0475e-05	3.3413e-05	0.006755	89	4	2.6162
CEBPA	4	0.99999	0.99999	1	19038	0	1.4281	1.0611e-05	3.3413e-05	0.006755	90	4	1.4281
RPS18	4	0.99999	0.99999	1	19037	0	1.6549	1.0733e-05	3.3413e-05	0.006755	91	4	1.6549
VARS	4	0.99217	0.99222	1	18482	0	2.0286	1.0758e-05	3.3413e-05	0.006755	92	4	2.0286
GTF2H1	4	0.99999	0.99999	1	19036	0	0.84867	1.0897e-05	3.3413e-05	0.006755	93	4	0.84867
RPA3	4	0.71195	0.73037	1	13394	1	2.1082	1.1032e-05	3.3931e-05	0.006755	94	3	2.1082
EEF1G	4	0.99999	0.99999	1	19035	0	1.3611	1.1047e-05	3.3931e-05	0.006755	95	4	1.3611
RPP38	4	0.84178	0.84105	1	15445	0	0.96938	1.1882e-05	3.9629e-05	0.007809	96	3	0.96938
SUPT4H1	4	0.99999	0.99999	1	19034	0	2.8987	1.2275e-05	4.2737e-05	0.008335	97	4	2.8987
MRPS5	4	0.99999	0.99999	1	19033	0	0.89156	1.2744e-05	4.5327e-05	0.008751	98	4	0.89156
CDC37	4	0.99999	0.99999	1	19032	0	1.4821	1.3469e-05	4.7917e-05	0.00892	99	4	1.4821
CENPK	4	0.99981	0.99982	1	18912	0	1.9371	1.3729e-05	4.8953e-05	0.00892	100	4	1.9371
RSL24D1	4	0.99757	0.99757	1	18696	0	1.3647	1.3818e-05	4.8953e-05	0.00892	101	4	1.3647
NARFL	4	0.99999	0.99999	1	19031	0	1.1208	1.384e-05	4.8953e-05	0.00892	102	4	1.1208
NDUFV1	4	0.99999	0.99999	1	19030	0	0.69072	1.3924e-05	4.8953e-05	0.00892	103	4	0.69072
ATIC	4	0.99997	0.99996	1	18998	0	1.9323	1.4033e-05	4.9212e-05	0.00892	104	4	1.9323
RPL23A	4	0.97437	0.9743	1	18039	0	2.3203	1.407e-05	4.9471e-05	0.00892	105	3	2.3203
MRPL27	4	0.99998	0.99998	1	19029	0	1.1507	1.5687e-05	5.3097e-05	0.009485	106	4	1.1507
GART	4	0.99998	0.99998	1	19028	0	1.0425	1.5911e-05	5.5688e-05	0.009855	107	4	1.0425
RPL8	4	0.99998	0.99998	1	19027	0	2.0563	1.5983e-05	5.6206e-05	0.009856	108	4	2.0563
MRPL41	4	0.99998	0.99998	1	19026	0	1.0449	1.6297e-05	5.7242e-05	0.009946	109	4	1.0449
NARS	4	0.83027	0.82964	1	15223	0	2.1179	1.6791e-05	6.035e-05	0.010392	110	3	2.1179
NMD3	4	0.99998	0.99998	1	19025	0	1.0868	1.7771e-05	6.2422e-05	0.010652	111	4	1.0868
WBSCR22	4	0.9648	0.96477	1	17802	0	1.3884	1.8082e-05	6.3458e-05	0.010733	112	3	1.3884
SRSF3	4	0.66009	0.69652	1	12785	1	2.5317	1.821e-05	6.4494e-05	0.010813	113	3	2.5317
RAD1	4	0.99998	0.99998	1	19024	0	0.98748	1.8857e-05	6.6566e-05	0.011063	114	4	0.98748
MMD	4	0.85581	0.85529	1	15718	0	0.76852	1.8992e-05	6.7602e-05	0.011139	115	3	0.76852
PFDN2	4	0.99998	0.99998	1	19022	0	1.6825	1.9189e-05	6.8638e-05	0.011191	116	4	1.6825
RARS	4	0.99966	0.99967	1	18873	0	1.6448	1.945e-05	6.9156e-05	0.011191	117	4	1.6448
WDR55	4	0.98805	0.98808	1	18368	0	2.149	1.9571e-05	6.9674e-05	0.011191	118	4	2.149
COX17	4	0.99998	0.99998	1	19021	0	0.77997	2.026e-05	7.2264e-05	0.01151	119	4	0.77997
LARS2	4	0.99998	0.99998	1	19020	0	0.96724	2.0498e-05	7.33e-05	0.011578	120	4	0.96724
SPATA5	4	0.99984	0.99984	1	18926	0	1.4831	2.1472e-05	7.6409e-05	0.01197	121	4	1.4831
ATP5D	4	0.95886	0.9588	1	17655	0	1.038	2.205e-05	7.9517e-05	0.012356	122	3	1.038
UTP3	4	0.78636	0.78841	1	14452	1	1.4823	2.2682e-05	8.1071e-05	0.012496	123	3	1.4823
UBE4B	4	0.99998	0.99998	1	19019	0	0.71115	2.2984e-05	8.3143e-05	0.012713	124	4	0.71115
TRIP12	4	0.99998	0.99997	1	19018	0	0.9631	2.3476e-05	8.4697e-05	0.012848	125	4	0.9631
MTG2	4	0.99998	0.99997	1	19017	0	1.022	2.4904e-05	8.9359e-05	0.013239	126	4	1.022
SPC25	4	0.90931	0.90907	1	16710	0	2.2436	2.5047e-05	8.9877e-05	0.013239	127	3	2.2436
MED11	4	0.99395	0.994	1	18538	0	2.2612	2.5313e-05	9.0395e-05	0.013239	128	4	2.2612
HAUS5	4	0.99997	0.99997	1	19016	0	0.87844	2.5332e-05	9.0395e-05	0.013239	129	4	0.87844
RCE1	4	0.99983	0.99983	1	18920	0	0.76278	2.6012e-05	9.0913e-05	0.013239	130	4	0.76278
SMC3	4	0.70754	0.72735	1	13346	1	1.3396	2.622e-05	9.1431e-05	0.013239	131	3	1.3396
MRPL57	4	0.99997	0.99997	1	19015	0	1.0709	2.6981e-05	9.4539e-05	0.013485	132	4	1.0709
RPL17-C18orf32	4	0.99997	0.99997	1	19014	0	1.1628	2.7021e-05	9.4539e-05	0.013485	133	4	1.1628
CFL1	4	0.99997	0.99997	1	19013	0	1.2222	2.7119e-05	9.5575e-05	0.013531	134	4	1.2222
TPT1	4	0.99907	0.99906	1	18794	0	1.4291	2.7825e-05	9.8684e-05	0.013811	135	4	1.4291
POLR2K	4	0.99997	0.99997	1	19003	0	1.1255	2.8016e-05	9.972e-05	0.013811	136	4	1.1255
MRPL34	4	0.99997	0.99997	1	19012	0	0.65696	2.8017e-05	9.972e-05	0.013811	137	4	0.65696
ZCRB1	4	0.99485	0.99489	1	18567	0	1.365	2.8302e-05	0.00010076	0.013854	138	4	1.365
KNTC1	4	0.99973	0.99973	1	18892	0	1.3497	2.8648e-05	0.00010283	0.014038	139	4	1.3497
COA5	4	0.99997	0.99997	1	19011	0	1.1545	2.952e-05	0.00010438	0.01409	140	4	1.1545
RQCD1	4	0.99997	0.99997	1	19010	0	0.91977	3.0049e-05	0.00010542	0.01409	141	4	0.91977
DCTN5	4	0.99997	0.99997	1	19009	0	1.3698	3.007e-05	0.00010542	0.01409	142	4	1.3698
TBCC	4	0.99997	0.99997	1	19008	0	1.6775	3.0855e-05	0.00010801	0.014207	143	4	1.6775
EXOSC6	4	0.88841	0.88808	1	16318	0	1.3779	3.1209e-05	0.00010853	0.014207	144	3	1.3779
ATP5H	4	0.99997	0.99997	1	19007	0	1.3157	3.1215e-05	0.00010853	0.014207	145	4	1.3157
MRPL53	4	0.99997	0.99997	1	19006	0	0.76878	3.1544e-05	0.00011008	0.014241	146	4	0.76878
RRP9	4	0.9996	0.99961	1	18857	0	1.4626	3.1826e-05	0.00011112	0.014241	147	4	1.4626
MED7	4	0.5535	0.63755	1	11767	1	1.6355	3.2262e-05	0.00011319	0.014241	148	3	1.6355
MAD1L1	4	0.98013	0.98019	1	18171	0	1.6622	3.2389e-05	0.00011319	0.014241	149	3	1.6622
TCEB2	4	0.99997	0.99997	1	19005	0	2.0804	3.2595e-05	0.00011371	0.014241	150	4	2.0804
C21orf59	4	0.99997	0.99997	1	19004	0	0.89214	3.2878e-05	0.00011474	0.014241	151	4	0.89214
ELAVL1	4	0.84536	0.84471	1	15516	0	1.0793	3.2924e-05	0.00011474	0.014241	152	3	1.0793
TUBGCP3	4	0.99997	0.99997	1	19002	0	1.2795	3.2935e-05	0.00011474	0.014241	153	4	1.2795
SSU72	4	0.99997	0.99996	1	19001	0	1.9139	3.3683e-05	0.00011733	0.014347	154	4	1.9139
VPRBP	4	0.99997	0.99996	1	19000	0	1.541	3.3729e-05	0.00011733	0.014347	155	4	1.541
AHCYL1	4	0.99997	0.99996	1	18999	0	1.1236	3.3857e-05	0.00011785	0.014347	156	4	1.1236
MRPL51	4	0.99997	0.99996	1	18997	0	0.99587	3.4988e-05	0.00012458	0.015038	157	4	0.99587
TAF4	4	0.99996	0.99996	1	18996	0	0.68138	3.5155e-05	0.0001251	0.015038	158	4	0.68138
TAZ	4	0.99843	0.99845	1	18740	0	1.7439	3.583e-05	0.00012769	0.015254	159	4	1.7439
LAS1L	4	0.99996	0.99996	1	18995	0	1.2343	3.6123e-05	0.00012873	0.015282	160	4	1.2343
WDR74	4	0.99863	0.99863	1	18753	0	1.8829	3.6846e-05	0.00013236	0.015615	161	4	1.8829
RPS11	4	0.99996	0.99996	1	18994	0	1.5161	3.7586e-05	0.00013546	0.015872	162	4	1.5161
RPS3A	4	0.99965	0.99966	1	18869	0	2.0397	3.7812e-05	0.00013702	0.015872	163	4	2.0397
PELP1	4	0.99996	0.99996	1	18993	0	1.1066	3.7813e-05	0.00013702	0.015872	164	4	1.1066
HARS2	4	0.99996	0.99996	1	18992	0	1.0839	3.9824e-05	0.00014582	0.016689	165	4	1.0839
ATP5E	4	0.99996	0.99996	1	18991	0	0.70635	4.0699e-05	0.00014945	0.016961	166	4	0.70635
DLST	4	0.99996	0.99996	1	18990	0	1.0536	4.0753e-05	0.00014997	0.016961	167	4	1.0536
RPL24	4	0.97455	0.9745	1	18043	0	2.4984	4.2142e-05	0.00015515	0.017443	168	3	2.4984
PTCD3	4	0.99994	0.99994	1	18969	0	0.85377	4.2404e-05	0.00015696	0.017544	169	4	0.85377
RPS25	4	0.99926	0.99926	1	18808	0	1.2688	4.3197e-05	0.00016033	0.017728	170	4	1.2688
RPS8	4	0.99731	0.99731	1	18681	0	2.2675	4.3885e-05	0.0001624	0.017728	171	4	2.2675
CCDC84	4	0.99996	0.99995	1	18989	0	1.0879	4.4002e-05	0.00016292	0.017728	172	4	1.0879
MRPL18	4	0.99996	0.99995	1	18988	0	0.80483	4.4428e-05	0.00016447	0.017728	173	4	0.80483
CEBPZ	4	0.99486	0.9949	1	18569	0	1.5678	4.4735e-05	0.00016499	0.017728	174	4	1.5678
NSA2	4	0.99701	0.99701	1	18663	0	1.6432	4.5321e-05	0.00016603	0.017728	175	4	1.6432
COX15	3	0.99995	0.99996	1	18987	0	1.1022	4.5368e-05	0.00014064	0.016193	176	3	1.1022
YAE1D1	4	0.99995	0.99995	1	18986	0	0.97579	4.5421e-05	0.00016603	0.017728	177	4	0.97579
DDX39A	4	0.99995	0.99995	1	18985	0	0.86559	4.5552e-05	0.00016603	0.017728	178	4	0.86559
MRPL4	4	0.99995	0.99995	1	18984	0	0.71875	4.6904e-05	0.00017172	0.018234	179	4	0.71875
IARS2	4	0.99995	0.99995	1	18983	0	1.2044	4.7217e-05	0.00017432	0.018407	180	4	1.2044
PHAX	4	0.99993	0.99994	1	18968	0	1.8026	4.7756e-05	0.00017587	0.018469	181	4	1.8026
TUBB4B	4	0.99235	0.99241	1	18491	0	2.8014	4.8327e-05	0.00017898	0.018693	182	4	2.8014
CCT3	4	0.99995	0.99995	1	18982	0	1.6807	4.9792e-05	0.00018312	0.019022	183	4	1.6807
WDR43	4	0.99995	0.99995	1	18981	0	0.92206	5.0825e-05	0.00018571	0.019187	184	4	0.92206
NOP56	4	0.99995	0.99995	1	18980	0	1.3383	5.1047e-05	0.00018675	0.01919	185	4	1.3383
TAF7	4	0.8475	0.84688	1	15559	0	1.4194	5.1249e-05	0.0001883	0.019246	186	3	1.4194
UTP18	4	0.99349	0.99353	1	18523	0	1.1018	5.1675e-05	0.00018986	0.019302	187	4	1.1018
MRPS12	4	0.99995	0.99995	1	18979	0	0.68053	5.2974e-05	0.000194	0.019572	188	4	0.68053
HARS	4	0.99995	0.99995	1	18978	0	1.6621	5.3759e-05	0.00019659	0.019572	189	4	1.6621
NDUFA2	4	0.99995	0.99995	1	18977	0	1.0572	5.3825e-05	0.00019659	0.019572	190	4	1.0572
CCNB1	4	0.99995	0.99995	1	18975	0	1.2287	5.4454e-05	0.00019814	0.019572	191	4	1.2287
MRPL40	4	0.99995	0.99995	1	18976	0	0.68399	5.4454e-05	0.00019814	0.019572	192	4	0.68399
PPP4C	4	0.99962	0.99962	1	18863	0	1.986	5.464e-05	0.00019866	0.019572	193	4	1.986
ATP6AP2	4	0.99985	0.99986	1	18930	0	1.4386	5.5219e-05	0.00020177	0.019777	194	4	1.4386
DDX27	4	0.4472	0.58891	1	10891	1	1.5931	5.5983e-05	0.00020384	0.019878	195	3	1.5931
ABCE1	4	0.99994	0.99995	1	18974	0	0.86493	5.6579e-05	0.00020799	0.020177	196	4	0.86493
FASTKD5	4	0.99994	0.99994	1	18973	0	0.41957	5.6853e-05	0.00020902	0.020177	197	4	0.41957
ZNRD1	4	0.99994	0.99994	1	18972	0	1.1322	5.7473e-05	0.00021109	0.020275	198	4	1.1322
C10orf2	4	0.99994	0.99994	1	18971	0	1.1113	5.8309e-05	0.0002142	0.020317	199	4	1.1113
RPS6	4	0.99994	0.99994	1	18970	0	1.1924	5.8344e-05	0.0002142	0.020317	200	4	1.1924
RPS28	4	0.9807	0.98074	1	18180	0	1.1432	5.8414e-05	0.00021472	0.020317	201	3	1.1432
MIS12	4	0.9993	0.99931	1	18815	0	1.2938	5.9014e-05	0.00021679	0.020412	202	4	1.2938
EXOSC8	4	0.99738	0.99738	1	18683	0	1.2947	6.0712e-05	0.00022353	0.020943	203	4	1.2947
CSTF3	4	0.99966	0.99967	1	18872	0	1.4622	6.1765e-05	0.00022715	0.021178	204	4	1.4622
RPP30	4	0.99988	0.99988	1	18940	0	0.9695	6.3319e-05	0.00023492	0.021797	205	4	0.9695
RPS15	4	0.94357	0.94348	1	17380	0	2.3072	6.381e-05	0.00023648	0.021835	206	3	2.3072
MRPL36	4	0.99983	0.99983	1	18921	0	0.89965	6.4205e-05	0.00023959	0.022005	207	4	0.89965
SDE2	4	0.90848	0.90821	1	16686	0	1.3436	6.4402e-05	0.00024062	0.022005	208	3	1.3436
MRPS16	4	0.99993	0.99994	1	18967	0	1.0244	6.5437e-05	0.00024528	0.022301	209	4	1.0244
SS18L2	4	0.99993	0.99994	1	18966	0	1.7021	6.5954e-05	0.00024684	0.022301	210	4	1.7021
RPS15A	4	0.99993	0.99994	1	18965	0	1.4596	6.6204e-05	0.00024736	0.022301	211	4	1.4596
TRMT112	4	0.99562	0.99565	1	18594	0	1.454	6.6707e-05	0.00024943	0.022382	212	4	1.454
PPP1R11	4	0.9974	0.9974	1	18684	0	1.1803	6.8238e-05	0.00025513	0.022786	213	4	1.1803
HAUS7	4	0.97688	0.97689	1	18096	0	1.019	6.9585e-05	0.00026134	0.023125	214	3	1.019
SMARCB1	4	0.99993	0.99993	1	18964	0	1.2502	6.9596e-05	0.00026134	0.023125	215	4	1.2502
GINS2	4	0.99991	0.99991	1	18958	0	2.111	7.0422e-05	0.00026471	0.023315	216	4	2.111
RPL35A	4	0.99993	0.99993	1	18963	0	0.88708	7.1351e-05	0.00026704	0.023413	217	4	0.88708
MED18	4	0.99576	0.99579	1	18597	0	0.78939	7.1584e-05	0.0002686	0.023441	218	4	0.78939
CRCP	4	0.99993	0.99993	1	18962	0	0.96191	7.3408e-05	0.00027378	0.023785	219	4	0.96191
ATP2A2	4	0.99992	0.99993	1	18961	0	1.9192	7.6021e-05	0.00028932	0.024953	220	4	1.9192
RSL1D1	4	0.99985	0.99986	1	18931	0	1.3926	7.6211e-05	0.00028983	0.024953	221	4	1.3926
CENPM	4	0.99973	0.99973	1	18889	0	1.3426	7.7472e-05	0.00029605	0.025374	222	4	1.3426
ZC3H10	4	0.99992	0.99992	1	18960	0	0.76298	7.8178e-05	0.00029916	0.025526	223	4	0.76298
WDR75	4	0.7765	0.77994	1	14288	1	0.84848	7.8657e-05	0.00030071	0.025545	224	3	0.84848
ILF2	4	0.99315	0.9932	1	18512	0	1.1573	8.0166e-05	0.00030952	0.026176	225	4	1.1573
RPL37	4	0.99992	0.99992	1	18959	0	1.2029	8.2222e-05	0.00031625	0.026628	226	4	1.2029
GTF2H4	4	0.55181	0.63669	1	11750	1	1.3149	8.5213e-05	0.00032454	0.027206	227	3	1.3149
SCO1	4	0.99991	0.99991	1	18957	0	0.69676	8.8125e-05	0.00033283	0.027779	228	4	0.69676
ECD	4	0.94921	0.94915	1	17474	0	1.7498	8.9268e-05	0.00033749	0.028046	229	3	1.7498
RPL15	4	0.83135	0.83075	1	15246	0	1.677	9.0796e-05	0.00034578	0.02861	230	3	1.677
RPL13	4	0.36096	0.50479	1	9399	1	1.464	9.2631e-05	0.000352	0.028917	231	3	1.464
RPL10	4	0.93875	0.93872	1	17287	0	1.7688	9.2817e-05	0.00035252	0.028917	232	3	1.7688
ZC3H7A	4	0.9999	0.99991	1	18955	0	0.68847	9.5045e-05	0.00036132	0.029513	233	4	0.68847
MED22	4	0.99666	0.99666	1	18641	0	1.2472	9.6522e-05	0.00036754	0.029893	234	4	1.2472
RBMX2	4	0.9999	0.9999	1	18954	0	0.71047	9.8369e-05	0.00037583	0.030392	235	4	0.71047
HSPD1	4	0.99923	0.99923	1	18807	0	1.5204	9.8882e-05	0.00037686	0.030392	236	4	1.5204
DDX18	4	0.9999	0.9999	1	18953	0	0.81924	0.00010009	0.00038101	0.030597	237	4	0.81924
COA3	4	0.9999	0.9999	1	18952	0	1.0468	0.00010083	0.00038411	0.030718	238	4	1.0468
EXOC3	4	0.99514	0.99517	1	18582	0	0.93251	0.00010166	0.00038826	0.03092	239	4	0.93251
GFM1	4	0.9999	0.9999	1	18951	0	0.62619	0.00010279	0.00039292	0.031161	240	4	0.62619
LSG1	4	0.9999	0.9999	1	18950	0	1.1252	0.00010354	0.00039551	0.031237	241	4	1.1252
CENPN	4	0.80388	0.80413	1	14754	1	1.216	0.00010518	0.00040069	0.031516	242	3	1.216
POLR2I	4	0.91035	0.91011	1	16727	0	2.4535	0.00010599	0.00040535	0.031592	243	3	2.4535
OGDH	4	0.47307	0.60009	1	11109	1	1.0461	0.000106	0.00040535	0.031592	244	3	1.0461
DPH1	4	0.99989	0.99989	1	18948	0	0.72446	0.00010687	0.00041053	0.031592	245	4	0.72446
HEATR1	4	0.99985	0.99986	1	18932	0	0.91936	0.00010697	0.00041053	0.031592	246	4	0.91936
FCF1	4	0.99989	0.99989	1	18947	0	1.3339	0.00010714	0.00041105	0.031592	247	4	1.3339
POLRMT	4	0.96271	0.96264	1	17739	0	1.0496	0.00010725	0.00041157	0.031592	248	3	1.0496
RPL11	4	0.99989	0.99989	1	18946	0	1.6957	0.00010836	0.00041364	0.031624	249	4	1.6957
ACSL4	4	0.97262	0.97257	1	17987	0	1.3656	0.0001109	0.00042038	0.032011	250	3	1.3656
ATP5A1	4	0.99982	0.99983	1	18919	0	1.2125	0.00011189	0.00042556	0.032276	251	4	1.2125
OPA3	4	0.99989	0.99989	1	18945	0	0.62009	0.00011231	0.00042763	0.032305	252	4	0.62009
RPL28	4	0.98989	0.98991	1	18414	0	1.424	0.00011471	0.00044058	0.033153	253	4	1.424
CPSF2	4	0.99988	0.99989	1	18944	0	1.15	0.00011593	0.00044628	0.03343	254	4	1.15
RPS19	4	0.99871	0.9987	1	18757	0	1.8516	0.00011704	0.00045146	0.03343	255	4	1.8516
NDUFA8	4	0.99988	0.99988	1	18943	0	0.73978	0.00011732	0.00045249	0.03343	256	4	0.73978
RPS16	4	0.9656	0.96553	1	17816	0	1.4749	0.00011746	0.00045249	0.03343	257	3	1.4749
NDUFA1	4	0.99973	0.99973	1	18890	0	0.84888	0.00011755	0.00045301	0.03343	258	4	0.84888
GNL3	4	0.99988	0.99988	1	18942	0	1.6096	0.00011931	0.00046182	0.033949	259	4	1.6096
GEMIN8	4	0.99415	0.9942	1	18545	0	0.9742	0.00012038	0.00046752	0.034164	260	4	0.9742
NOL10	4	0.94237	0.9423	1	17356	0	1.2495	0.00012068	0.00046907	0.034164	261	3	1.2495
COX10	4	0.86226	0.86185	1	15844	0	0.95883	0.00012095	0.00047011	0.034164	262	3	0.95883
DPH6	4	0.96955	0.96949	1	17907	0	0.83103	0.00012324	0.00047632	0.034485	263	3	0.83103
NDUFB8	4	0.99988	0.99988	1	18941	0	0.82406	0.00012408	0.00047943	0.034579	264	4	0.82406
KRI1	4	0.99987	0.99987	1	18938	0	0.86743	0.00012832	0.00049394	0.035491	265	4	0.86743
C19orf43	4	0.99987	0.99987	1	18937	0	0.88173	0.00012902	0.0004986	0.035692	266	4	0.88173
ICMT	4	0.98225	0.98227	1	18208	0	1.0789	0.00013069	0.00050637	0.036113	267	3	1.0789
RPS9	4	0.80164	0.80208	1	14712	1	1.4981	0.00013109	0.00050844	0.036126	268	3	1.4981
PDS5B	4	0.99987	0.99987	1	18936	0	0.87433	0.00013268	0.00051621	0.036542	269	4	0.87433
PRC1	4	0.99986	0.99987	1	18935	0	1.1563	0.00013681	0.00052968	0.037156	270	4	1.1563
NHP2	4	0.99986	0.99987	1	18934	0	1.3622	0.00013714	0.0005302	0.037156	271	4	1.3622
VHL	4	0.13196	0.26759	0.980901	5207	1	1.2814	0.00013913	0.00053486	0.037156	272	3	1.2814
BPTF	4	0.99095	0.99099	1	18443	0	1.1932	0.00013925	0.00053486	0.037156	273	4	1.1932
MARS2	4	0.99934	0.99935	1	18825	0	1.1233	0.00013958	0.00053641	0.037156	274	4	1.1233
SUGT1	4	0.99986	0.99986	1	18933	0	1.0229	0.00013962	0.00053693	0.037156	275	4	1.0229
COASY	4	0.99101	0.99107	1	18447	0	1.1699	0.00014058	0.00053849	0.037156	276	4	1.1699
VCP	4	0.99855	0.99855	1	18747	0	2.2939	0.00014207	0.00054574	0.03752	277	4	2.2939
ATP5I	4	0.99279	0.99285	1	18504	0	0.91811	0.00014426	0.00055351	0.037918	278	4	0.91811
COX6B1	4	0.99822	0.99824	1	18729	0	1.2073	0.00014852	0.00057112	0.038985	279	4	1.2073
RPL4	4	0.99985	0.99985	1	18929	0	1.1473	0.00015121	0.00058252	0.039622	280	4	1.1473
CLP1	4	0.99985	0.99985	1	18928	0	1.044	0.00015178	0.00058718	0.039797	281	4	1.044
XPO5	4	0.99984	0.99985	1	18927	0	0.8584	0.0001593	0.00061205	0.041336	282	4	0.8584
CCM2	4	0.92529	0.92509	1	17010	0	1.2066	0.00016235	0.00062292	0.041922	283	3	1.2066
TAF8	4	0.99984	0.99984	1	18925	0	0.71176	0.00016336	0.00062759	0.042088	284	4	0.71176
NOC4L	4	0.99578	0.99581	1	18598	0	0.99706	0.00016677	0.00063846	0.042588	285	4	0.99706
MRPS11	4	0.38354	0.52828	1	9814	1	0.58231	0.00016696	0.0006395	0.042588	286	3	0.58231
DHX36	4	0.99983	0.99984	1	18924	0	0.66187	0.0001695	0.00064882	0.042639	287	4	0.66187
MNAT1	4	0.39806	0.54337	1	10088	1	1.0324	0.00016957	0.00064882	0.042639	288	3	1.0324
C1orf27	4	0.99983	0.99983	1	18923	0	0.91782	0.00017013	0.00064986	0.042639	289	4	0.91782
TANGO6	4	0.97982	0.97988	1	18166	0	1.3655	0.00017042	0.0006509	0.042639	290	3	1.3655
GTPBP4	4	0.99887	0.99886	1	18770	0	1.3476	0.0001707	0.00065142	0.042639	291	4	1.3476
TUBG1	4	0.99983	0.99983	1	18922	0	0.96675	0.00017189	0.00065711	0.042865	292	4	0.96675
UBA2	4	0.98183	0.98187	1	18198	0	0.95296	0.00017326	0.00066022	0.042921	293	3	0.95296
MRPL20	4	0.93273	0.93251	1	17162	0	1.3328	0.00017402	0.00066385	0.043011	294	3	1.3328
ZFR	4	0.99956	0.99957	1	18850	0	0.95227	0.00017508	0.00066696	0.043066	295	4	0.95227
ZRSR2	4	0.99982	0.99983	1	18918	0	0.77168	0.00017638	0.0006711	0.043142	296	4	0.77168
COQ2	4	0.99899	0.99898	1	18782	0	0.96429	0.000177	0.00067265	0.043142	297	4	0.96429
KDM5C	4	0.99982	0.99982	1	18917	0	0.84761	0.00017913	0.00068301	0.04366	298	4	0.84761
MCM7	4	0.99982	0.99982	1	18916	0	1.736	0.00018137	0.00068975	0.043665	299	4	1.736
SNAPC5	4	0.97418	0.97411	1	18032	0	1.1281	0.00018168	0.00069078	0.043665	300	3	1.1281
LRRC8A	4	0.99982	0.99982	1	18915	0	0.92093	0.00018248	0.00069389	0.043665	301	4	0.92093
UBA1	4	0.99933	0.99933	1	18819	0	2.333	0.00018306	0.000697	0.043665	302	4	2.333
RPL23	4	0.99012	0.99013	1	18421	0	1.6824	0.00018306	0.000697	0.043665	303	4	1.6824
APBA3	4	0.99982	0.99982	1	18914	0	0.72765	0.00018364	0.00069856	0.043665	304	4	0.72765
COX5B	4	0.99982	0.99982	1	18913	0	0.80382	0.0001838	0.00069907	0.043665	305	4	0.80382
MYB	4	0.44473	0.58783	1	10871	1	1.4919	0.00018619	0.00070684	0.044006	306	2	1.4919
WDR36	4	0.99981	0.99981	1	18911	0	0.88552	0.00018722	0.00071099	0.04412	307	4	0.88552
MIS18A	4	0.99919	0.99918	1	18801	0	1.0873	0.0001888	0.00071669	0.04433	308	4	1.0873
KIF15	4	0.99981	0.99981	1	18910	0	1.1239	0.00019222	0.00072964	0.044936	309	4	1.1239
VARS2	4	0.46071	0.5947	1	10998	1	1.6032	0.00019291	0.00073119	0.044936	310	3	1.6032
DPH5	4	0.9998	0.99981	1	18909	0	0.82955	0.00019593	0.0007457	0.045497	311	4	0.82955
C3orf17	4	0.96458	0.96454	1	17791	0	0.78435	0.00019662	0.00074932	0.045497	312	3	0.78435
AAMP	4	0.9998	0.99981	1	18907	0	0.79441	0.00019741	0.00074984	0.045497	313	4	0.79441
ZBTB8OS	4	0.98791	0.98793	1	18365	0	1.4396	0.00019766	0.00074984	0.045497	314	4	1.4396
NOP2	4	0.99927	0.99927	1	18810	0	1.4822	0.00019856	0.00075347	0.045573	315	4	1.4822
RPS27A	4	0.9998	0.9998	1	18906	0	1.1664	0.00020101	0.00076072	0.045866	316	4	1.1664
MRGBP	4	0.99979	0.9998	1	18905	0	0.87962	0.00020575	0.00077988	0.046874	317	4	0.87962
F8A1	4	0.99979	0.9998	1	18904	0	0.55038	0.0002071	0.00078299	0.046913	318	4	0.55038
EXOSC4	4	0.97039	0.97034	1	17932	0	1.0722	0.00020856	0.00078714	0.047014	319	3	1.0722
HSPE1	4	0.99978	0.99979	1	18902	0	2.3132	0.00021133	0.00079802	0.047221	320	4	2.3132
AP2S1	4	0.95656	0.95649	1	17605	0	1.4843	0.00021148	0.00079802	0.047221	321	3	1.4843
HSPA14	4	0.99979	0.99979	1	18903	0	1.1739	0.00021157	0.00079802	0.047221	322	4	1.1739
PMPCA	4	0.99895	0.99895	1	18779	0	1.0373	0.0002223	0.00083169	0.049062	323	4	1.0373
WDR77	4	0.99426	0.99432	1	18548	0	1.27	0.0002241	0.00083946	0.049368	324	4	1.27
